# Supplementary material for: Evaluation of Comprehensive Gene Expression and NK Cell-Mediated Killing in Glioblastoma Cell Line-Derived Spheroids
Source: Cancers (Basel). 2021 Sep 29;13(19):4896. doi: 10.3390/cancers13194896 (PMC8508082; doi:10.3390/cancers13194896)
Supplement: Supplementary file 1 [file cancers-13-04896-s001.zip]

Archive with 1 entries (1 files):
- cancers-1363265-supplementary.xlsx
