# Supplementary material for: Evaluation of Comprehensive Gene Expression and NK Cell-Mediated Killing in Glioblastoma Cell Line-Derived Spheroids
Source: Cancers (Basel). 2021 Sep 29;13(19):4896. doi: 10.3390/cancers13194896 (PMC8508082; doi:10.3390/cancers13194896)
Supplement: Supplementary file 1 [file cancers-13-04896-s001.zip › cancers-1363265-supplementary.xlsx]

## Sheet: Table 1
	table 1a
	GSC	ECM	chemokine	chemokine receptor	NK activation receptor	NK inhibitory receptor	immune activation	immune suppression
	STAT3	CDH1	CCL1	CCR1	CD27	CD33	CSF2	CD22
	SOX2	CFTR	CCL2	CCR2	CD226	CD96	IFNG	IL10
	PROM1	COL1A1	CCL3	CCR3	CD244	CTLA4	IL1A	IL13
	POU5F1	COL4A6	CCL4	CCR4	ICAM1	KIR2DL1	IL1B	IL23A
	PDGFRA	COL6A1	CCL5	CCR5	KIR2DS4	KLRG1	IL7	TGFB1
	NOTCH2	FN1	CCL7	CCR6	KLRC2	LAG3	IL12A	TGFBR2
	NES	LAMA1	CCL8	CCR7	KLRC4	LAIR1	IL15	TGFBR3
	NANOG	LTBP1	CCL11	CCR8	KLRF1	LILRB1	TNF
	MYC	LUM	CCL13	CCR9	NCR1	PDCD1
	MSI1	MMP16	CCL14	CCR10	NCR2	SIGLEC9
	L1CAM	SNED1	CCL16	CCRL2	NCR3	TIGIT
	ITGA6	SUSD5	CCL17	CX3CR1	TNFRSF4
	FUT4		CCL18	CXCR1	TNFRSF9
	CXCR4		CCL19	CXCR2
	CDH5		CCL20	CXCR3
	CD44		CCL21	CXCR4
			CCL22	CXCR5
			CCL23	CXCR6
			CCL24	XCR1
			CCL25
			CCL26
			CCL27
			CCL28
			CX3CL1
			CXCL1
			CXCL2
			CXCL3
			CXCL5
			CXCL6
			CXCL8
			CXCL9
			CXCL10
			CXCL11
			CXCL12
			CXCL13
			CXCL14
			CXCL16
			CXCL17
			XCL1
			XCL2
	table 1b
	GSC	ECM	chemokine	chemokine receptor	NK activation receptor	NK inhibitory receptor	immune activation	immune suppression
	STAT3	CDH1	CCL1	CCR1	CD27	CD33	CSF2	CD22
	SOX2	CFTR	CCL2	CCR2	CD226	CD96	IFNG	IL10
	PROM1	COL1A1	CCL3	CCR3	CD244	CTLA4	IL1A	IL13
	POU5F1	COL4A6	CCL4	CCR4	ICAM1	KIR2DL1	IL1B	IL23A
	PDGFRA	COL6A1	CCL5	CCR5	KIR2DS4	KLRG1	IL7	TGFB1
	NOTCH2	FN1	CCL7	CCR6	KLRC2	LAG3	IL12A	TGFBR2
	NES	LAMA1	CCL8	CCR7	KLRC4	LAIR1	IL15	TGFBR3
	NANOG	LTBP1	CCL11	CCR8	KLRF1	LILRB1	TNF
	MYC	LUM	CCL13	CCR9	NCR1	PDCD1
	MSI1	MMP16	CCL14	CCR10	NCR2	SIGLEC9
	L1CAM	SNED1	CCL16	CCRL2	NCR3	TIGIT
	ITGA6	SUSD5	CCL17	CX3CR1	TNFRSF4
	FUT4		CCL18	CXCR1	TNFRSF9
	CXCR4		CCL19	CXCR2
	CDH5		CCL20	CXCR3
	CD44		CCL21	CXCR4
			CCL22	CXCR5
			CCL23	CXCR6
			CCL24	XCR1
			CCL25
			CCL26
			CCL27
			CCL28
			CX3CL1
			CXCL1
			CXCL2
			CXCL3
			CXCL5
			CXCL6
			CXCL8
			CXCL9
			CXCL10
			CXCL11
			CXCL12
			CXCL13
			CXCL14
			CXCL16
			CXCL17
			XCL1
			XCL2
	Table 1. Gene symbol list analyzed by microarray in NK cells, LAK cells (a), and GBM spheroid (b).

## Sheet: Table 2
table 2a
spheroid (DABG value)					monolayer (signal/ detection p value)
LN-18	T98G	U87MG	U251MG	Gene Symbol	LN-18		T98G		U87MG		U251MG
11.79	10.53	10.92	11.48	STAT3	473.999	0.00415039	449.533	0.0461426	599.123	0.00195313	331.242	0.000732422
5.25	6.55	5.78	15.68	SOX2	2.44458	0.976074	19.6755	0.601074	15.2652	0.828613	10.7413	0.72583
4.3	5.2	5.47	4.47	PROM1	139.209	0.432373	107.442	0.533936	113.603	0.432373	198.257	0.171387
3.88	3.7	4.46	3.81	POU5F1	6.16	0.919434	63.5876	0.5	144.119	0.067627	90.1731	0.334473
11.97	8.62	15.28	13.23	PDGFRA	1328.89	0.000732422	1959.86	0.000244141	56.1602	0.0185547	2264.14	0.000244141
11.61	11.67	8.69	13.52	NOTCH2	4128.6	0.000244141	1325.59	0.000244141	71.8824	0.171387	192.009	0.000244141
4.93	6.07	4.18	13.87	NES	8.58371	0.943848	7.09675	0.932373	9.06445	0.850342	15.4853	0.828613
3.3	3.61	3.46	3.5	NANOG	378.12	0.0185547	3031.06	0.00292969	1909.62	0.00292969	2582.13	0.0012207
9.09	6.96	6.22	8.81	MYC	9.9456	0.533936	19.4109	0.5	21.978	0.398926	13.2106	0.567627
3.93	4.4	4.97	6.9	MSI1	16.9195	0.80542	73.6636	0.5	470.177	0.0239258	6601.12	0.000732422
5.38	5.59	4.83	5.32	L1CAM	1939.59	0.000244141	2839.11	0.000244141	6441.05	0.000244141	3403.86	0.000244141
8.66	7.17	8.76	9.84	ITGA6	1883.56	0.000244141	198.967	0.0107422	100.806	0.0141602	1921.96	0.000244141
3.68	4.51	3.57	3.79	FUT4	22.5642	0.633789	28.711	0.567627	70.2161	0.466064	155.282	0.334473
4.24	5.25	4.26	5.95	CXCR4	11.6743	0.665527	31.2851	0.366211	36.4894	0.366211	46.9812	0.398926
3.83	3.37	3.56	3.91	CDH5	16.9023	0.432373	12.1828	0.334473	20.9813	0.334473	11125.3	0.000244141
12.6	14.06	12.18	14.6	CD44	3994.57	0.000244141	5491.76	0.000244141	2829.94	0.000244141	3573.66	0.000244141
table 2b
spheroid (DABG value)					monolayer (signal/ detection p value)
LN-18	T98G	U87MG	U251MG	Gene Symbol	LN-18		T98G		U87MG		U251MG
3.25	3.12	5.15	3.85	CDH1	50.4335	0.366211	9.84831	0.466064	41.2328	0.432373	5.54767	0.753906
5.39	4.13	6.15	3.61	CFTR	253.791	0.000244141	58.1906	0.0461426	10.0267	0.633789	6.47253	0.828613
10.51	11.79	11.4	11.17	COL1A1	633.274	0.000244141	1047.96	0.000244141	16773.7	0.000244141	1631.25	0.000244141
4.09	4.98	4.25	4.96	COL4A6	5.53955	0.80542	5.36627	0.753906	122.935	0.27417	131.428	0.171387
13.1	16.13	14.04	13.04	COL6A1	425.001	0.00585938	460.861	0.00415039	472.901	0.000244141	356.588	0.00195313
15.67	16.77	11.35	9.55	FN1	83.3701	0.0141602	94.0369	0.000244141	458.484	0.000244141	95.1573	0.000732422
2.97	6.17	5.56	5.33	LAMA1	11.2188	0.72583	10.8174	0.696289	12.5529	0.696289	113.176	0.0561523
5.95	14.99	9.75	9.3	LTBP1	399.243	0.00805664	23.4971	0.696289	2325.22	0.000244141	1839.35	0.000244141
4.14	10.14	7.18	4.3	LUM	71.6137	0.111572	39.3673	0.303711	33.9283	0.0561523	4.96456	0.390625
5.28	7.45	8.53	9.44	MMP16	17.6261	0.303711	3.69506	0.466064	3.32626	0.567627	2.40828	0.850342
6.87	8.08	8.61	6.22	SNED1	26.1715	0.466064	12.2933	0.753906	9.62614	0.665527	4.50429	0.98584
6.81	4.88	5.31	5.35	SUSD5	1.57424	0.916748	472.292	0.000244141	8.83812	0.5	88.1601	0.00805664
table 2c
spheroid (DABG value)					monolayer (signal/ detection p value)
LN-18	T98G	U87MG	U251MG	Gene Symbol	LN-18		T98G		U87MG		U251MG
4.28	4.5	4.79	4.1	CCL1	3.74517	0.98584	4.51107	0.976074	7.48661	0.919434	10.3458	0.80542
5.6	10.51	7.68	10.95	CCL2	325.079	0.0302734	1328.99	0.0012207	229.176	0.0185547	29135	0.000244141
3.64	3.49	3.42	3.57	CCL3	10.9957	0.366211	5.43828	0.828613	123.011	0.0141602	26.0524	0.567627
2.71	2.82	3.06	2.99	CCL4	76.9336	0.303711	7.37512	0.932373	18.2341	0.665527	9.79804	0.828613
4.61	5.29	5.75	4.54	CCL5	2.22948	0.972233	3.14805	0.849855	2.2963	0.984836	7.32962	0.951901
5.1	4.61	4.9	4.88	CCL7	43.6167	0.0107422	29.2605	0.149658	34.4868	0.111572	42.2591	0.5
3.82	4.69	4.05	4.93	CCL8	55.8887	0.303711	47.5806	0.111572	42.4267	0.219482	6.09313	0.72583
4.03	3.82	4.48	3.78	CCL11	6.60489	0.72583	34.9264	0.533936	8.84454	0.72583	131.974	0.219482
4.26	3.44	4.17	4.89	CCL13	35.558	0.696289	45.6545	0.601074	17.7171	0.780518	58.7758	0.398926
5.17	3.81	3.87	3.31	CCL14	133.534	0.466064	69.4339	0.533936	92.3012	0.303711	29.276	0.633789
4.66	4.37	5.03	4.37	CCL16	28.3991	0.5	16.0719	0.633789	5.2799	0.943848	12.2652	0.870361
5.34	5.38	6.04	5	CCL17	57.4995	0.19458	33.9502	0.466064	40.2594	0.0561523	16.2907	0.696289
5.09	4.57	4.56	4.83	CCL18	7.59987	0.828613	16.7809	0.72583	9.93404	0.567627	15.1555	0.633789
7.47	6.59	7.48	6.84	CCL19	35.0544	0.27417	64.49	0.334473	29.8072	0.334473	37.7791	0.398926
3.45	3.59	7.86	2.93	CCL20	6.65196	0.969727	6.16332	0.989258	14.7702	0.932373	4.41491	0.994141
4.49	4.22	4.4	4.46	CCL21	95.994	0.27417	8.9944	0.780518	6.04218	0.780518	6.78183	0.828613
3.53	3.04	3.48	3.93	CCL22	9.41055	0.943848	14.7076	0.870361	14.4335	0.870361	20.1417	0.888428
6.92	5.72	5.29	4.89	CCL23	27.8362	0.633789	7.39072	0.72583	56.4324	0.601074	12.0946	0.828613
4.26	3.84	4.32	4.35	CCL24	11.4274	0.72583	16.2137	0.696289	8.7859	0.828613	37.4329	0.601074
4.59	4.59	4.92	5.26	CCL25	13.1392	0.80542	45.1266	0.432373	15.3482	0.601074	67.8498	0.45752
3.37	3.2	3.28	3.06	CCL26	121.611	0.0805664	54.3943	0.246094	103.515	0.246094	112.153	0.149658
7.34	6.61	8.13	7.37	CCL27	49.2492	0.432373	86.012	0.171387	86.3207	0.149658	5.17128	0.80542
4.37	3.31	4.17	3.97	CCL28	4.14342	0.466064	11.7022	0.5	37.127	0.303711	30.8529	0.533936
4.21	4.15	4.4	7.33	CX3CL1	17.8634	0.633789	26.8642	0.533936	7.74812	0.888428	256.088	0.246094
4.13	3.9	4.37	3.89	CXCL1	27.6781	0.334473	32.1974	0.111572	174.944	0.00195313	28.2277	0.303711
5.53	5.11	7.24	5.55	CXCL2	70.5091	0.171387	17.6299	0.850342	1110.06	0.000732422	124.98	0.129639
5.67	5.51	6.33	4.99	CXCL3	48.3958	0.111572	100.011	0.0302734	521.791	0.00292969	224	0.0239258
6.38	5.79	6.96	5.81	CXCL5	9.61937	0.525391	21.3803	0.111572	23.0257	0.432129	18.7188	0.398926
3.82	4.71	5.07	4.65	CXCL6	14.4301	0.466064	26.5947	0.171387	29.6915	0.0461426	33.2468	0.27417
6.13	10.09	10.7	6.28	CXCL8	461.084	0.000244141	97.2673	0.0461426	9979.18	0.000244141	337.73	0.000244141
4.26	3.93	3.55	3.65	CXCL9	100.952	0.398926	57.4802	0.366211	97.7281	0.19458	54.3478	0.19458
3.53	5.22	3.55	3.73	CXCL10	84.6202	0.27417	155.141	0.0805664	109.622	0.246094	151.53	0.0302734
4.38	4.15	3.68	3.73	CXCL11	1.77778	0.625488	1.13359	0.72583	20.6034	0.601074	1.31622	0.870361
6.62	10.61	6.44	6.78	CXCL12	113.206	0.0239258	3526.48	0.000244141	103.924	0.0302734	197.135	0.00292969
3.17	3.26	3.06	3.07	CXCL13	1.89503	0.994141	2.57453	0.953857	4.06159	0.969727	31.8083	0.432373
3.26	3.65	3.89	5.41	CXCL14	17.9762	0.780518	15.4393	0.904785	23.6366	0.696289	123.06	0.358154
9.53	7.23	4.31	8.33	CXCL16	253.633	0.00585938	451.599	0.00195313	76.5284	0.303711	521.668	0.000732422
4.85	4.89	4.87	4.98	CXCL17	20.8533	0.696289	20.729	0.696289	27.6957	0.72583	65.8893	0.625488
5.2	3.53	3.22	3.22	XCL1	235.605	0.000732422	9.69687	0.533936	48.7746	0.366211	18.3428	0.665527
4.41	2.39	2.82	2.85	XCL2	49.003	0.303711	4.3847	0.753906	8.29051	0.696289	4.81635	0.981445
table 2d
spheroid (DABG value)					monolayer (signal/ detection p value)
LN-18	T98G	U87MG	U251MG	Gene Symbol	LN-18		T98G		U87MG		U251MG
5.06	7.08	3.62	4.24	CCR1	177.652	0.0239258	80.5616	0.111572	884.822	0.00585938	70.5706	0.246094
5.68	6.74	6.56	5.8	CCR2	54.4577	0.171387	88.1997	0.129639	61.0017	0.111572	82.6474	0.219482
3.04	2.85	2.53	3.1	CCR3	17.3322	0.432373	38.8201	0.334473	5.89288	0.780518	16.3176	0.696289
3.94	5.04	4	3.7	CCR4	19.8112	0.334473	5.47692	0.780518	79.9606	0.27417	35.8018	0.72583
3.05	3.31	2.96	3.04	CCR5	53.6967	0.533936	82.5594	0.567627	64.7505	0.27417	44.3475	0.665527
4.4	4.36	5.02	4.18	CCR6	17.2342	0.633789	34.1897	0.0375977	48.6819	0.165771	45.8107	0.303711
3.58	4.2	4.39	3.22	CCR7	44.5439	0.111572	21.8638	0.466064	37.2767	0.334473	30.4171	0.5
2.68	3.43	3.12	3.12	CCR8	11.96	0.665527	11.8401	0.601074	14.9799	0.466064	13.8848	0.567627
4.7	4.73	5.06	4.53	CCR9	54.5127	0.00292969	65.2977	0.0302734	40.1401	0.0561523	9.38258	0.72583
3.24	4.27	4.27	3.71	CCR10	105.352	0.111572	44.5144	0.5	133.392	0.0561523	10.7409	0.780518
4.7	6.42	5.82	4.76	CCRL2	410.266	0.00195313	11.4238	0.828613	106.952	0.111572	35.5923	0.533936
3.99	4.11	3.45	3.6	CX3CR1	20.9996	0.696289	23.5949	0.567627	19.5193	0.696289	7.19873	0.665527
4.29	3.92	4.12	4.23	CXCR1	11.3183	0.567627	8.85172	0.567627	10.3047	0.601074	14.8153	0.432373
4.24	6.02	5.14	4.44	CXCR2	33.7577	0.219482	31.0033	0.398926	12.1152	0.432373	9.10648	0.665527
5.51	5.81	6.12	6.8	CXCR3	84.197	0.432373	70.5675	0.567627	12.9194	0.780518	11.6844	0.969727
4.24	5.25	4.26	5.95	CXCR4	12.0012	0.969727	28.7085	0.780518	21.0839	0.850342	115.936	0.19458
4.97	4.67	5.1	4.59	CXCR5	10.5779	0.665527	5.46507	0.799316	22.2825	0.466064	70.6857	0.219482
2.92	3.93	3.15	3.39	CXCR6	16.6166	0.601074	45.0546	0.432373	52.0443	0.466064	45.5857	0.432373
4.82	6.12	4.63	5.44	XCR1	41.906	0.567627	13.2489	0.72583	19.5542	0.601074	41.5249	0.5
table 2e
spheroid (DABG value)					monolayer (signal/ detection p value)
LN-18	T98G	U87MG	U251MG	Gene Symbol	LN-18		T98G		U87MG		U251MG
3.51	7.14	3.48	8.19	CD70	264.666	0.000732422	187.789	0.0107422	958.879	0.000244141	3526.76	0.000244141
4.21	4.12	4.36	4.51	CFP	3.0242	0.976074	3.17046	0.98584	3.66038	0.981445	5.47468	0.953857
12.39	10.62	12.46	12.37	CLEC2B	3161.7	0.000244141	4297.21	0.000244141	1991.1	0.000244141	4007.59	0.000244141
2.88	3.99	3.25	3.11	ITGB2	3.54352	0.962402	4.9933	0.850342	54.3054	0.5	117.142	0.246094
7.47	8.84	9.59	8.76	MICA	836.527	0.0012207	552.622	0.000732422	983.332	0.00195313	3756.24	0.000244141
5.28	6.49	5.24	4.41	NCR3LG1	59.3343	0.129639	89.2111	0.0375977	96.4855	0.0239258	157.28	0.00585938
10.31	3.15	12.32	9.9	NID1	1443.35	0.000244141	2716.44	0.000244141	76.8502	0.00292969	5587.44	0.000244141
3.97	4.59	4.73	8.16	TNFSF4	90.5724	0.0952148	76.7326	0.432373	40.7202	0.27417	471.602	0.000244141
6.01	6.32	6.1	6.01	TNFSF9	185.285	0.00805664	183.074	0.00292969	471.637	0.00195313	78.5659	0.149658
11.75	11.83	4.56	6.82	PDGFD	2737.86	0.000244141	7800.95	0.000244141	76.6351	0.0141602	477.226	0.000244141
table 2f
spheroid (DABG value)					monolayer (signal/ detection p value)
LN-18	T98G	U87MG	U251MG	Gene Symbol	LN-18		T98G		U87MG		U251MG
7.05	4.71	7.55	7.32	CD274	165.2	0.0375977	69.9259	0.129639	275.074	0.0302734	590.715	0.0375977
5.15	3.25	3.12	3.85	CDH1	50.4335	0.366211	9.84831	0.466064	41.2328	0.432373	5.54767	0.753906
9.51	8.62	8.42	10.91	CDH2	641.183	0.000244141	479.07	0.00415039	707.679	0.000732422	2806.47	0.000244141
3.43	4.15	3.65	9.97	CDH4	70.4303	0.334473	6.95428	0.753906	4.64795	0.780518	38.1831	0.601074
4.14	3.3	3.42	4.06	CEACAM1	7.81973	0.80542	6.41102	0.753906	4.44724	0.828613	15.8603	0.665527
3.62	3.48	4.06	3.78	COL17A1	7.44224	0.919434	11.8428	0.753906	10.9553	0.870361	10.5437	0.943848
12.92	15.72	12.15	14.7	HMGB1	10838.1	0.000244141	12275.5	0.000244141	5323.94	0.000244141	8592.78	0.000244141
5.99	5.33	4.47	6.04	LGALS9	33.1687	0.5	56.3021	0.533936	18.7992	0.780518	84.3496	0.303711
10.48	11.53	9.85	10.17	PTDSS1	4993.92	0.000244141	5695.56	0.000244141	6897.14	0.000244141	2359.41	0.000244141
8.34	8.67	8.17	9.58	PVR	1323.61	0.00195313	737.012	0.0302734	475.739	0.000732422	651.16	0.0107422
8.34	8.67	8.17	9.58	HLA-E	721.813	0.000732422	1593.13	0.000244141	885.759	0.000244141	2201.86	0.000244141
Table 2. Respective MAS5 signal/detection call p-values in monolayer-cultured GBM cell lines and DABG values in GBM spheroid for each gene; GSC (a), ECM (b), chemokines (c), chemokine receptors (d), NK cell activation receptor ligands (e), and NK cell inhibitory receptor ligands (f).
